# Supplementary material for: Scutellarin Alleviates Zearalenone-Induced Injury in Porcine Ovarian Granulosa Cells Through WNT5A-Associated Regulation of Cell-Cycle-Related Proteins
Source: Vet Sci. 2026 Jul 22;13(7):719. doi: 10.3390/vetsci13070719 (PMC13431581; doi:10.3390/vetsci13070719)
Supplement: Supplementary file 1 [file vetsci-13-00719-s001.zip › Supplementary Table S1.xlsx]

## Sheet: Sheet1
Supplementary table S1. Primer sequences
Gene	Primer sequence
β-actin	F: TCTAGGCGGACTTGCAGCC
	R: TGCGTCCATCACAGCTTCTC
CDK1	F: CTGGCTCTGGGAGCTTAAGGA
	R: GTGGATGTGGTAGATCCCAGCTT
CDK2	F: CATCTTTGCTGAGATGGTGACCC
	R: CCTGGCCCACTTAGGGAAAC
CDK4	F: ATGGGACCGTGTACAAAGCA
	R: CATCCATCAGCCGGACAACA
PCNA	F: GCAGATGTACCCCTTGTTGTAG
	R: CTGGCATCACCGAAGCAGTT
