# Supplementary material for: Scutellarin Alleviates Zearalenone-Induced Injury in Porcine Ovarian Granulosa Cells Through WNT5A-Associated Regulation of Cell-Cycle-Related Proteins
Source: Vet Sci. 2026 Jul 22;13(7):719. doi: 10.3390/vetsci13070719 (PMC13431581; doi:10.3390/vetsci13070719)
Supplement: Supplementary file 1 [file vetsci-13-00719-s001.zip › Supplementary Table S2.xlsx]

## Sheet: Sheet1
Supplementary table S2. siRNA sequence
Name	Sequence
siWnt5a-1-F	GCGGCUACGAUCAGUUCAA
siWnt5a-1-R	UUGAACUGAUCGUAGCCGC
siWnt5a-2-F	GUUCAGAUGUCAGAAGUAU
siWnt5a-2-R	AUACUUCUGACAUCUGAAC
